# Supplementary material for: After Hospital: Should Older Care-Needing Patients Be Transferred to Their Homes or to an Intermediate Care Institution?
Source: Healthcare (Basel). 2022 Mar 3;10(3):475. doi: 10.3390/healthcare10030475 (PMC8955582; doi:10.3390/healthcare10030475)
Supplement: Supplementary file 1 [file healthcare-10-00475-s001.zip]

Archive with 1 entries (1 files):
- healthcare-1569482-supplementary.pdf
